# Supplementary material for: Formation of sclerotia in Sclerotinia ginseng and composition of the sclerotial exudate
Source: PeerJ. 2018 Nov 23;6:e6009. doi: 10.7717/peerj.6009 (PMC6254246; doi:10.7717/peerj.6009)
Supplement: Supplemental Information 1 — The excel worksheet contains several information of Sclerotinia ginseng on the mycelial growth rate, the number of sclerotia, the fresh weight of sclerotium, the dry weight of sclerotium, the initial formation time of droplets, and the total quality of droplets in different culture media. [file peerj-06-6009-s001.xls]

## Sheet: mycelial growth rate
	SDA	PDA	CA	Richard	OA	V8	OA-YE	MEA-1	MEA-2	Czapek
1	71.16	60.92	54	54.26	46.09	51.27	51.38	49.07	32.51	27.49
2	71.72	57.57	59.46	52.21	50.23	42.33	44.51	42.83	31.8	24.18
3	69.9	59.01	57.21	52.92	49.42	40.49	47.94	44.81	33.24	26.69

## Sheet: number of sclerotia
	V8	MEA-1	MEA-2	PDA	CA	OA-YE	Czapek	Richard	SDA	OA
1	262	237	210	181	169	157	65	55	78	56
2	264	241	207	194	172	139	59	71	45	52
3	275	247	193	190	182	144	67	61	49	44

## Sheet: dropletsi weight of 30 dishes
	PDA	CA	OA-YE	V8	MEA-2	MEA-1	OA	SDA	Richard	Czapek
1	1.1597	1.2322	0.8905	0.7742	0.6432	0.2746	0.1449	-	-	-
2	1.4541	1.1165	0.7891	0.809	0.7756	0.4928	0.2272	-	-	-
3	1.3108	0.9072	0.7557	0.6091	0.5037	0.3064	0.1983	-	-	-

## Sheet: fresh weight of sclerotia
	MEA-2	MEA-1	Richard	PDA	CA	OA	Czapek	OA-YE	SDA	V8
1	0.8683	0.7241	0.6531	0.5442	0.2881	0.2663	0.2442	0.2304	0.2272	0.1441
2	0.8876	0.7534	0.6321	0.5905	0.2677	0.2799	0.2311	0.2177	0.2121	0.1124
3	0.7984	0.7782	0.6178	0.5538	0.293	0.2432	0.2585	0.2466	0.21	0.1376

## Sheet: dry weight of sclerotia
	MEA-2	Richard	PDA	MEA-1	CA	OA	Czapek	OA-YE	SDA	V8
1	0.6004	0.5191	0.5073	0.4332	0.2711	0.2263	0.2202	0.2151	0.1621	0.1353
2	0.602	0.4988	0.5621	0.4652	0.2576	0.2402	0.2111	0.209	0.1456	0.1034
3	0.5899	0.4871	0.5122	0.4678	0.279	0.2004	0.2276	0.238	0.1561	0.1367
